# Supplementary material for: Companion Animal Ownership and Mood States of University Students Majoring in Animal Sciences during the COVID-19 Pandemic in Japan
Source: Animals (Basel). 2021 Oct 3;11(10):2887. doi: 10.3390/ani11102887 (PMC8532765; doi:10.3390/ani11102887)
Supplement: Supplementary file 1 [file animals-11-02887-s001.zip]

Archive with 1 entries (1 files):
- animals-1300274-supplementary.pdf
